# Supplementary material for: Distinct temporal difference error signals in dopamine axons in three regions of the striatum in a decision-making task
Source: eLife. 2020 Dec 21;9:e62390. doi: 10.7554/eLife.62390 (PMC7771962; doi:10.7554/eLife.62390)
Supplement: Source code 1. — This code was used to generate Figure 7B–G, and Figure 7—figure supplement 1. [file elife-62390-code1.zip]

Archive with 1 entries (1 files):
- figure7_model.m
